# Supplementary material for: Trends over 50 years with liberal abortion laws in the Nordic countries
Source: PLoS One. 2024 Jul 10;19(7):e0305701. doi: 10.1371/journal.pone.0305701 (PMC11236142; doi:10.1371/journal.pone.0305701)
Supplement: S1 Data — (XLS) [file pone.0305701.s001.xls]

## Sheet: Fig_1
Figure 1	Induced abortions per 1000 women15-49 years, Nordic countries, 1970-2022.
Numbers of Induced abortions in the Nordic countries 1970–2022							General abortion rate per 1000 women/year Nordic countries 1970-2022							Female population 15-49 years Nordic countries 1970-2022
	Denmark	Finland	Iceland	Norway	Sweden			Denmark	Finland	Iceland	Norway	Sweden		Denmark	Finland	Iceland	Norway	Sweden
	N	N	N	N	N									N	N	N	N	N
1970	9375	14757	99	7941	16100		1970	8.13378	12.7213	2.13638	9.27687	8.70856		1152600	1.16002e+06	46340	856000	1.84129e+06
1971	11157	20622	142	10402	19250		1971	9.65194	17.6939	3.0123	12.1174	10.4375		1155934	1165488	47140	858432	1842009
1972	12985	22146	151	12203	24170		1972	11.189	18.8003	3.1283	14.1461	13.1441		1160512	1.17796e+06	48269	862639	1.83812e+06
1973	16536	23362	224	13680	25990		1973	14.1701	19.6629	4.54343	15.7697	14.1646		1166961	1188126	49302	867486	1.83439e+06
1974	24868	22846	224	15169	30636		1974	21.2152	19.0921	4.4463	17.3774	16.681		1172177	1196619	50379	872913	1.83288e+06
1975	27884	21547	274	15132	35526		1975	23.7124	17.9054	5.3175	17.208	19.3022		1175927	1203383	51528	879357	1836663
1976	26842	19818	368	14754	32351		1976	22.7302	16.4144	7.02223	16.6349	17.5007		1180897	1207355	52405	886928	1.84289e+06
1977	25662	17772	456	15528	31462		1977	21.5773	14.6925	8.58547	17.3555	16.8996		1184474	1209595	53113	894704	1.85409e+06
1978	23699	16928	455	14783	31918		1978	19.748	13.9672	8.43718	16.3508	17.0294		1194134	1.21198e+06	53928	904113	1.86541e+06
1979	23193	15849	556	14456	34709		1979	19.1252	13.0436	10.1456	15.8112	18.3326		1206007	1.21508e+06	54802	914287	1882390
1980	23334	15037	523	13531	34887		1980	19.0416	12.3396	9.41104	14.6289	18.2627		1219378	1218593	55573	924950	1.9001e+06
1981	22779	14120	597	13845	33294		1981	18.3968	11.5307	10.5742	14.7702	17.2854		1231457	1224559	56458	937360	1.91808e+06
1982	21462	13861	613	13496	32602		1982	17.1652	11.2408	10.6451	14.1983	16.7943		1244944	1233093	57585	950538	1.93414e+06
1983	20791	13323	689	13646	31014		1983	16.502	10.7227	11.7647	14.1453	15.9218		1255692	1242503	58565	964703	1950384
1984	20742	13640	745	14070	30755		1984	16.3654	10.9126	12.5484	14.3591	15.6894		1264119	1249933	59370	979868	1963442
1985	19919	13787	705	14599	30838		1985	15.628	10.9941	11.7439	14.6768	15.6337		1270735	1254032	60031	994696	1975062
1986	20067	13316	682	15474	33124		1986	15.6405	10.5971	11.2389	15.3276	16.6762		1278402	1256568	60682	1.00955e+06	1.9891e+06
1987	20830	12984	687	15422	34707		1987	16.125	10.3287	11.0434	15.0507	17.3448		1287618	1.25727e+06	61847	1.02467e+06	2.00649e+06
1988	21199	12738	674	15852	37585		1988	16.3338	10.1448	10.5359	15.2713	18.6444		1295937	1255622	63497	1.03802e+06	2.02313e+06
1989	21456	12637	689	16208	37920		1989	16.4734	10.0811	10.678	15.4703	18.6603		1299778	1254425	64525	1.04768e+06	2040375
1990	20589	12216	726	15551	37489		1990	15.7377	9.70959	11.1451	14.7434	18.3043		1305145	1258234	65141	1054778	2048082
1991	19729	11737	681	15528	35788		1991	15.0282	9.30143	10.2858	14.6218	17.3894		1311376	1.26184e+06	66208	1061975	2058016
1992	18833	11069	768	15164	34849		1992	14.3398	8.74074	11.4382	14.1955	16.9208		1314213	1266361	67056	1068219	2059525
1993	18687	10375	851	14909	34169		1993	14.2508	8.15427	12.6007	13.8967	16.6199		1312461	1.27233e+06	67536	1072840	2055891
1994	17598	10013	792	14533	32293		1994	13.484	7.86118	11.6383	13.5172	15.7317		1309075	1273719	68051	1075151	2052713
1995	17720	9872	820	13762	31441		1995	13.6546	7.77226	11.9781	12.8095	15.373		1301646	1270150	68458	1074354	2045186
1996	18135	10423	868	14311	32117		1996	14.0502	8.26678	12.6	13.3611	15.82		1296871	1260818	68889	1071098	2030121
1997	17162	10251	938	13985	31433		1997	13.3411	8.20317	13.5279	13.1005	15.609		1286400	1.24963e+06	69338	1067527	2013805
1998	16594	10751	914	14028	31008		1998	13.0127	8.71285	12.8939	13.1578	15.5121		1275213	1239087	70033	1066145	1998991
1999	16231	10837	935	14279	30712		1999	12.8194	8.85675	13.102	13.3849	15.4527		1266123	1.22876e+06	70829	1066802	1987518
2000	15882	10933	987	14655	30980		2000	12.6121	8.97243	13.6604	13.7299	15.6278		1259264	1.2185e+06	71667	1067389	1982396
2001	15543	10742	967	13887	31778		2001	12.4024	8.88162	13.293	13.0134	16.0157		1253224	1.20923e+06	72369	1067739	1984144
2002	15177	10984	900	13557	33365		2002	12.1396	9.14718	12.2873	12.6899	16.7698		1250206	1200032	72595	1070460	1989614
2003	15758	10772	955	13888	34473		2003	12.6458	9.03525	13.1488	12.9483	17.2592		1246106	1191766	72630	1074095	1997399
2004	15387	11173	889	14071	34454		2004	12.4241	9.4	12.0842	13.082	17.1601		1238480	1185039	72988	1077799	2007830
2005	15434	10973	868	13989	34978		2005	12.4802	9.3036	11.8	12.9531	17.3077		1236680	1.17932e+06	73537	1083180	2020983
2006	15334	10694	904	14417	36045		2006	12.4006	9.11443	11.9373	13.2709	17.6826		1236558	1.17502e+06	74891	1089620	2038455
2007	15859	10575	905	15118	37205		2007	12.7993	9.03165	11.8275	13.8335	18.0729		1239051	1.17221e+06	76094	1098176	2058621
2008	16800	10477	959	16073	38053		2008	13.4937	8.94885	12.3	14.5658	18.3013		1245030	1.17132e+06	78161	1110051	2079263
2009	16877	10502	981	15774	37524		2009	13.4818	8.97597	12.5177	14.1267	17.862		1251835	1.17072e+06	78369	1123194	2100783
2010	16811	10305	978	15735	37693		2010	13.378	8.82298	12.5204	13.8393	17.7952		1256614	1.16893e+06	77633	1136991	2118159
2011	16313	10742	970	15343	37750		2011	12.9541	9.18016	12.5416	13.3232	17.7369		1259297	1166323	77191	1151612	2128344
2012	16508	10249	980	15232	37366		2012	13.1005	8.8	12.7241	13.1	17.5033		1260106	1163707	77028	1166302	2134810
2013	16321	10138	966	14778	..	*	2013	12.9482	8.7	12.5191	12.5			1260485	1160242	77170	1179198	2132493
2014	15718	9812	955	14067	36629		2014	12.4628	8.5	12.3	11.8	17.0848		1261195	1.15617e+06	77386	1189490	2133862
2015	15665	9509	927	14033	38071		2015	12.4077	8.3	11.9154	11.7	17.6158		1262523	1151693	77798.5	1197257	2147174
2016	14428	9485	1021	13193	38177		2016	11.4129	8.3	13.0003	11	17.7009		1264186	1146892	78383	1.20191e+06	2156791
2017	14188	9396	1044	12750	36616		2017	11.2304	8.2	13.0585	10.6	16.8558		1263353	1.14208e+06	79794.5	1204369	2172314
2018	14348	8670	1049	12391	35782		2018	11.3544	7.6	12.7902	10.3	16.3496		1263651	1.13763e+06	81938	1205758	2.18856e+06
2019	15380	8747	..	11735	36151	**	2019	11.8285	7.7		9.7	16.3946		1266078	1136147	83901.5	1207510	2205057
2020	14840	8327	969	11085	34596		2020	11.4196	7.3	11.3	9.2	15.6093		1250176	1142379	84623	1207875	2179945
2021	14125	7634	915	10841	33697		2021	10.8794	6.7	10.5	9	15.143		1247410	1144374	85692	1207821	2183121
2022	14660	7934	897	11967	35450		2022	11.2601	6.8	10	9.8	15.5		1275906	1149747	89075	1216574	2238320
*Information for Sweden does not exist in 2013 due to change in reporting systems														1970-2021	Mid-year population
*Information for Iceland does not exist in 2019 due to changes in abortion surveillance/reporting														2022	Start of year population as not all countires have start of year 2023 data available

## Sheet: Fig_2_age_20-24
	Figure 2	Selected age-specific induced abortion rates per 1000 women/year, Sweden and Finland, 1974-2022.
Induced abortions per 1000 women by country age 20-24 and calendar year									Female population age 20-24 by country and calendar year
	Denmark	Finland	Iceland	Norway	Sweden				Denmark	Finland	Iceland	Norway	Sweden
									N	N	N	N	N
1974	27.9	28.3	..	..	..				184423	207878	9217	146022	283232
1975	32.5	26	..	..	27				182724	205040	9498	146902	277056
1976	31.7	24.7	7.93487	24.1	26.7				181878	202714	9704	148687	274788
1977	30.4	22	11.906	24.8	25.8				182243	199427	9911	150392	274489
1978	29	21.4	10.4702	23.2	25.6				181847	194725	10124	151037	273819
1979	29.3	20.2	13.3217	23.2	27.5				181260	190520	10284	151328	273050
1980	29.4	19.7	13.0644	22.1	28.7				181304	187280	10410	151333	272046
1981	30.1	18.3	16.1414	21.8	27.5				181687	184995	10470	150976	270079
1982	28.8	18.7	14.1523	22.1	27.6				181826	183776	10599	150830	268425
1983	28.7	16.4207	18.8539	23.1	26.1				183207	184462	10767	151266	268900
1984	29.2	17.0601	21.1222	24.4	26.3				187060	185403	10889	152338	274198
1985	28.8	17.6409	18.2636	26.1	27.3				191478	184968	10896	154254	282814
1986	28.8	18.2631	16.6	27.5	30				196336	183922	10896	156948	291507
1987	29.9	18.3	17.9	29	31.2				202580	182570	10962	160033	299024
1988	30.4	19.3	16.991	29	33.8				204712	180172	10947	162842	302984
1989	32.1	18.6	19.2	30.2	34.9				200692	175946	10702	164421	300788
1990	30.2	18.3	19.5	28.6	33.2				195498	170972	10336	164522	295549
1991	27.8	17.5	19.2	28.9	31.8				189679	165884	10133	164412	291154
1992	26.1	16.5	21.6	27.7	30.5				184286	159760	10125	164428	287176
1993	25.4	15.5	21.9	26.5	30				182640	152994	10244	163228	284692
1994	23.4	14.5	22	25.6	28.1				182482	149009	10255	160676	285684
1995	22.5	14.5	26.3	23.9	26.4				183603	148696	10247	157387	285865
1996	23	15.1	23.6	25.5	27.5				185552	150293	10349	152820	280938
1997	21.66	14.6	27	24.7	26.6				182225	153470	10231	147140	273273
1998	20.4387	15.1	23.1	25.8	26.1				176283	157454	10006	142433	265279
1999	20.0416	15.7	25	26.5	26.3				172541	159986	10264	138979	258305
2000	19.7529	16	22.6	28	26.9				167570	160303	10668	136206	254366
2001	19.597	15	24.8093	26.3	28.1				161045	159748	10883	134795	253373
2002	20.1076	16.6	23.6	26.8	30				156508	159654	10999	134959	253529
2003	20.8121	17	23.6	26.9	31.2				152796	160864	10982	135203	254365
2004	21.6907	18.5	22.4	27.3	30.6				145039	162321	10836	134912	255330
2005	21.6422	18.2	23.9	27.4	31.4				142638	163048	10575	135137	256758
2006	22.2601	18.2	23.8	28	33.1				143710	162685	10639	135929	260931
2007	23.4742	18.1	22.8	29.3	34.2				146203	161033	10744	137846	268119
2008	25.4245	18.1	21	30.6	34.7				150760	159437	11319	141800	277842
2009	25.7547	17.9	23.5	30.4	33.4				156282	158718	11271	147129	289739
2010	26.285	17.1	23	29.2	33.3				161613	159224	11433	153339	302482
2011	25.629	18.6	25	27.6	33.1				166608	161294	11617	159505	313495
2012	25.4558	17.8	26	26.6	32.6				171749	164304	11757	163902	321778
2013	24.7833	17.6	24.6	24.5	..	*			177458	166289	11951	166187	325776
2014	23.0552	16.8	24.8	21.8	29.6				181521	166960	12084	167038	324515
2015	22.4866	15.4	18.8041	21.1	30.6				186200	166604	12125	166638	322599
2016	20.1812	15	22.9904	19	29				188145	164564	12135.5	165879	313704
2017	19.0063	14.7	22.3063	18	26.6				189937	161490	12283.5	165566	303271
2018	18.7945	13.6	20.9951	16.9	26				189045	157808	12431.5	165143	291904
2019	19.7	13.6	..	14.9	24.4	**			188640	154071	12496	164626	281750
2020	18.7	12.4	18	13.6	21.8				185487	150749	12462	163799	274521
2021	17	10.7	18.2	13.3	21.9				183977	148520	12500	162473	271506
2022	17.3	11.3	14.7	14.5	22.7				184165	147411	12721	161868	273092
*Information for Sweden does not exist in 2013 due to change in reporting systems									1970-2021	Mid-year population
**Information for Iceland does not exist in 2019 due to changes in abortion surveillance/reporting									2022	Start of year population as not all countires have start of year 2023 data available

## Sheet: Fig_2_age_25-29
	Figure 2	Selected age-specific induced abortion rates per 1000 women/year, Sweden and Finland, 1974-2022.
Induced abortions per 1000 women by country age 25-29 and calendar year									Female population age 25-29 by country and calendar year
	Denmark	Finland	Iceland	Norway	Sweden				Denmark	Finland	Iceland	Norway	Sweden
									N	N	N	N	N
1974	29.5	22.9	..	..	..				206259	211800	7813	151577	328500
1975	32	22	..	..	21.5				201860	218760	8092	152147	323312
1976	30.1	17.5	7.65001	19	21.2				195338	217125	8366	150505	314926
1977	28	16.1	8.1728	19.1	21.7				191589	211618	8565	147259	306164
1978	25.1	15.4	9.4579	18	21.5				186229	205838	8670	146552	298246
1979	24.8	13.6	10.1045	18	23.4				183888	201053	8808	146903	290458
1980	25	12.2	10.8383	16.2	22.3				183012	197888	9042	147707	284900
1981	24.6	11.5	11.6042	17.1	21.8				181689	196420	9307	149646	282363
1982	23.5	11	13.4473	15.6	21.6				182253	195042	9593	151510	280890
1983	23.2	10.3156	12.6621	16.2	20.9				181769	192428	9872	152214	278636
1984	22.7	10.8544	13.7747	17	20.4				180859	189784	10091	152674	276570
1985	22.3	11.2969	13.4385	18.1	20.9				180509	187485	10269	152898	274824
1986	23	10.9517	13.9575	19.4	23.8				181483	185359	10317	152756	272870
1987	24.8	11.7653	12.4	18.3	24.6				182332	183761	10413	152982	272250
1988	25.6	12.0672	14.6	20.9	27				184215	183970	10653	154008	274600
1989	25.4	12.8898	12.3	21.8	26.7				187845	184720	10786	155368	282300
1990	25.4	12.5232	11.2	22	27.5				192184	184538	10795	157109	293189
1991	24.7	13.1099	13.5	22.2	26.3				197004	184212	10894	159428	303225
1992	23.2	12.7901	13.8	21.8	26				203275	183658	10939	162186	311107
1993	23.6	12.7903	17	21.2	25.9				205783	181856	10727	164958	315187
1994	21.3	12.9633	14.8	20.9	24.3				203048	177887	10440	167190	313123
1995	21.4	12.9151	14.4	19.5	24.1				198690	172666	10098	168156	306910
1996	21.3	13.8144	17.5	20.4	24.7				194300	167072	9766	168357	300919
1997	20.3836	13.3284	15.7	19.3	23.7				189613	160560	9722	168497	295894
1998	19.9415	13.5804	16.4	19.2	23.1				188301	153604	9952	167564	292299
1999	18.6629	13.6921	19	19.6	22.5				188181	149502	10094	165476	291819
2000	18.3567	13.0441	20.2	20.1	22.5				189304	149109	10353	162605	291726
2001	18.2959	13.2	18.4	19.2	22.9				190480	150657	10680	158342	288161
2002	17.1833	12.6	16.2	19.1	22.7				187100	153894	10555	153340	282336
2003	18.0713	12.3	16.5	19.5	23.7				181393	157990	10178	149109	276131
2004	17.3807	12.7	15	19.4	24.1				174677	160852	10357	145775	270523
2005	17.6809	12.8	18.2	20.5	24.3				168883	161662	10600	143636	267537
2006	18.0704	12.3	19.5	20.6	25.2				162752	161770	10975	143235	267723
2007	18.3861	12.8	17.7	22.2	26.3				160230	162450	11357	144947	269667
2008	20.2598	12.8	18.2	23	26.7				157405	164414	12080	147712	272739
2009	19.7618	12.7	20.5	21.9	26.3				155553	166656	12014	150171	276525
2010	20.2367	13.1	19.2	23.2	26.7				154126	167982	11538	152814	280590
2011	19.6806	13.1	16.6	22.6	26.5				155686	168125	11264	156049	285957
2012	20.6025	13.2	19.5	22.6	27.2				157505	166983	11096	160199	293211
2013	20.5549	12.7	19.1	21.8	..	*			161665	165818	11110	165460	306142
2014	20.8088	12.9	20.1	20.7	27.3				166997	165556	11170	170953	317908
2015	20.9919	12.8	19.8	21.1	29.9				173305	166252	11591	175861	326975
2016	18.7165	13.4	20.7561	19.3	29.8				180322	168128	11996.5	179517	339950
2017	19.0155	12.9	22.0172	19.1	28.5				186111	170698	12626.5	181440	351553
2018	19.0629	12.3	21.4797	17.6	26.9				191681	172170	13408	181798	358504
2019	20	12.1	..	17.3	27.3	**			194930	172415	14004	181403	360042
2020	19.5	11.2	19.3	15.3	25				196916	171888	14212	179905	354047
2021	18.6	10.4	16	15.2	25.1				198026	170150	14319	178376	342303
2022	18.7	10.9	15.7	16.4	26.1				199680	168068	14604	178794	329952
*Information for Sweden does not exist in 2013 due to change in reporting systems									1970-2021	Mid-year population
**Information for Iceland does not exist in 2019 due to changes in abortion surveillance/reporting									2022	Start of year population as not all countires have start of year 2023 data available

## Sheet: Fig_2_age_30-34
	Figure 2	Selected age-specific induced abortion rates per 1000 women/year, Sweden and Finland, 1974-2022.
Induced abortions per 1000 women by country age 30-34 and calendar year									Female population age 30-34 by country and calendar year
	Denmark	Finland	Iceland	Norway	Sweden				Denmark	Finland	Iceland	Norway	Sweden
									N	N	N	N	N
1974	28.9	22.2	..	..	..				172172	150098	6223	115264	274472
1975	30.8	17.6	..	..	17.4				182618	157354	6570	122764	291849
1976	28.2	16	8.44619	17.4	16.9				193443	167548	6867	132721	309505
1977	26.5	14.6	10.8298	17.5	17.2				199024	180422	7110	142688	322877
1978	23	13	10.1944	16	18.9				205416	196227	7357	149146	329736
1979	21.9	12.1	8.66483	15.2	20.8				207122	207930	7617	152217	330281
1980	22.2	11	9.81642	13.7	20.8				203928	214036	7844	152474	325491
1981	21.1	10.2	11.9135	14.1	19.7				199131	212994	8142	150618	316930
1982	20.1	9.8	8.99302	13.9	19				191332	209350	8451	147851	307353
1983	18.6	9.30348	10.6432	13.8	18.5				185687	205300	8644	147150	298554
1984	18.3	9.69103	11.0922	13.7	18.1				183078	201526	8835	147604	290341
1985	17.4	9.7798	10.9259	13.8	17.2				182049	198982	9061	148708	284646
1986	18	10.01	10.784	14.1	18.2				181070	197602	9273	150810	282482
1987	18.8	9.34427	10.2	14.2	19				182130	195949	9543	152892	281944
1988	18.9	9.06445	9.41486	14.1	20.6				181975	192952	9878	154016	281260
1989	19.1	9.37558	11.8765	14.8	20.5				181170	190175	10104	154687	281240
1990	18.3	9.7639	10.6	14.3	20.4				180894	188142	10254	154796	281436
1991	18.6	9.72151	9.1	15	20.9				181916	186596	10371	154517	280900
1992	18.4	9.82305	11.6	14.5	21.3				182784	185584	10461	154606	280984
1993	18.7	9.72684	13.4	15.2	21.9				184993	186083	10545	155532	283885
1994	18.2	9.97484	11.6	15.7	20.4				189274	186770	10623	157208	292171
1995	19.2	9.57924	11.2	14.5	20.4				194157	186236	10619	159448	302229
1996	19.6	10.9895	10.8	15.1	20.9				200061	185268	10630	162024	310478
1997	18.6312	10.8666	12.6	14.9	20.7				206750	184051	10557	164786	317154
1998	17.9161	11.6675	11	15.1	20.2				209420	181873	10448	167552	320201
1999	18.2774	10.871	12.3	15.6	20.2				206649	177812	10234	170267	316642
2000	17.8213	11.1962	13.1	15.2	19.1				202174	172648	10098	171892	310024
2001	16.9505	10.8	12.1	14.8	19.5				196926	167222	9917	172463	305392
2002	16.6545	10.8	13.5	14.4	19.5				191660	160952	9928	173001	301975
2003	17.3015	10.7	17	15.2	20.5				190273	154114	10103	172213	299888
2004	16.7024	10.7	12.4	15.9	20.1				190033	150234	10169	169974	300390
2005	16.6199	10.4	12.3	15.1	19.8				191217	150172	10304	167480	300679
2006	15.8371	10	12	15.6	19.7				190692	151989	10675	164155	297741
2007	16.9125	10.3	11.1	15.8	20.5				185188	155516	10741	160179	293072
2008	17.1378	9.9	14	16.8	20.4				181587	160096	10738	157657	288615
2009	17.5631	10.6	14.2	16.8	21.1				178499	163470	10945	156607	285271
2010	17.679	9.9	13.4	16.9	21.5				173596	164728	11049	156470	284203
2011	17.3382	10.6	15.3	16.6	21.6				167953	165296	11075	157895	285275
2012	16.8062	9.9	14.6	16.5	21.7				164999	166420	11154	160852	287662
2013	17.1141	10	13.7	16.9	..	*			161154	168738	11337	164038	291445
2014	17.0581	9.9	13	15.9	22.3				158869	171218	11445	166641	295109
2015	16.9076	10.4	14.2201	16.5	23.7				158095	172640	11322	168928	299043
2016	16.2392	10.4	15.3086	16.1	24.5				160661	172788	11235.5	171090	305960
2017	16.4	10.7	14.307	15.6	23.5				163424	171576	11393	173474	316407
2018	17.2	10.3	13.9219	16.1	23.9				167799	170078	11780	176711	328822
2019	18.2	10.7	..	15	24.6	**			172969	169608	12289	180941	342198
2020	18.2	10.1	15.4	14.5	23.4				162359	175317	12135	184944	318446
2021	17.6	9.4	14.6	14.2	23.2				163484	175930	12252	187980	324093
2022	18.2	10	14.8	15.4	24.9				189568	177045	14263	191203	375641
*Information for Sweden does not exist in 2013 due to change in reporting systems									1970-2021	Mid-year population
**Information for Iceland does not exist in 2019 due to changes in abortion surveillance/reporting									2022	Start of year population as not all countires have start of year 2023 data available

## Sheet: Fig_2_age_35-39
	Figure 2	Selected age-specific induced abortion rates per 1000 women/year, Sweden and Finland, 1974-2022.
Induced abortions per 1000 women by country age 35-39 and calendar year									Female population age 35-39 by country and calendar year
	Denmark	Finland	Iceland	Norway	Sweden					Denmark	Finland	Iceland	Norway	Sweden
										N	N	N	N	N
1974	23	19.5	..	..	..					146490	142480	5395	97750	226648
1975	24.3	17.1	..	..	14.5					148690	143818	5360	100408	232378
1976	22.2	15.8	9.68523	15.5	14.8					151465	147376	5369	102743	237819
1977	21.4	13.4	9.42883	15.8	13.8					152912	149729	5515	105543	246363
1978	19	11.7	9.62696	13.8	15.3					158704	147947	5817	109791	259304
1979	18.1	10.4	11.5729	12.2	17.7					166278	148508	6135	115640	274744
1980	17.8	10.3	8.83721	11.4	17.7					176826	155328	6450	123111	292068
1981	16.5	9.9	8.88099	11.3	16.5					187529	165472	6756	133033	309368
1982	15.2	9.5	9.8095	11.7	15.8					198586	178942	7034	142947	322149
1983	14.5	8.26846	9.13678	10.7	15.2					204696	195562	7333	149374	328464
1984	14.5	8.78353	8.78573	10.7	15.1					206197	207889	7626	152509	328832
1985	13.3	9.12735	9.02275	10.3	14.7					202889	214520	7869	153146	324065
1986	13.3	8.60281	9.77637	10.4	14.8					198215	213651	8183	151066	315736
1987	13.5	8.12561	8.4	10.1	15.6					190878	209830	8499	148286	306710
1988	13.5	7.94311	7.91648	9.8	15.7					185556	205587	8716	147692	298770
1989	13.4	7.83396	7.52217	10.2	15.4					183093	201686	8907	148179	291904
1990	12.2	7.43405	9.73848	10	15.5					182047	199218	9139	149210	287757
1991	11.8	7.60631	6.48384	9.8	14.4					181016	198256	9408	151332	286792
1992	11.8	7.21527	8.5	9.8	14.9					182347	197082	9658	153389	286895
1993	11.4	6.92796	9.5	9.7	14.6					182308	194430	9910	154564	286667
1994	11.6	6.3529	9.1	9.7	14.4					182103	191724	10110	155499	287259
1995	12.5	6.57475	8.78735	8.9	14.5					182313	189513	10242	155972	287350
1996	13.2	7.1284	10.2	9.2	14.8					184351	187560	10288	155840	285924
1997	12.8477	7.08732	10.8	9.5	15.2					185480	186107	10340	155921	285308
1998	12.7953	7.72698	9.5	9.6	15.4					187803	186360	10477	156877	287405
1999	13.5936	7.74818	9.1	10.2	15.1					192149	186882	10645	158746	294063
2000	12.9343	7.88251	8.7	10.8	15					197150	186235	10740	161266	303389
2001	13.3606	7.6	9.8	10.2	14.8					202161	185219	10794	163996	312662
2002	13.3234	7.7	7.8	9.8	15.5					208431	183994	10833	167059	320603
2003	13.4243	8	10.2	10.8	15.7					210886	181887	10723	170163	324653
2004	12.868	8	9.5	11.4	15.9					205782	178009	10425	172803	321866
2005	13.2134	7.9	8	11	16					200630	173152	10241	174528	315670
2006	12.3781	7.9	9.2	11	15.7					194779	167996	10078	175770	311534
2007	13.1539	7.6	10	11.1	16					191654	161986	10160	176935	309063
2008	13.5181	7.5	10.2	11.6	16.5					190855	155554	10529	177003	308154
2009	13.553	7.3	10.2	11.4	16.1					191765	152100	10574	176031	310289
2010	13.3211	7.8	11.4	11.7	16.3					193603	152324	10608	174688	312079
2011	12.9389	7.6	10.2	11.3	16.6					193525	154332	10690	172373	309867
2012	13.1401	7.4	9.2	11.6	15.8					188050	158102	10594	169249	305462
2013	12.8486	7.7	10.3	11.1	..	*				184223	162846	10500	167001	297851
2014	11.8411	7.3	10.5	11.4	16.7					181064	166337	10503	165781	294939
2015	11.9819	7.2	10.2691	11.3	17					176600	167664	10906.5	165426	297085
2016	11.2877	7.6	11.2098	10.8	17.9					171603	168168	11151	166350	299818
2017	12.2	7.8	10.6374	11	17.2					169443	169034	11469	168371	304189
2018	12.4	7.2	13.5158	11.2	17.3					165926	171080	11838	170306	309378
2019	12.9	7.6	..	11.1	18.2	**				163656	173542	12046	171942	314405
2020	12.7	7.4	11.2	11.1	17.6					162359	175317	12135	173514	318446
2021	12.2	7.1	9.7	10.6	17.3					163484	175930	12252	175109	324093
2022	13	7.1	10.7	11.3	17.2					167526	175628	12499	178775	332738
*Information for Sweden does not exist in 2013 due to change in reporting systems										1970-2021	Mid-year population
**Information for Iceland does not exist in 2019 due to changes in abortion surveillance/reporting										2022	Start of year population as not all countires have start of year 2023 data available

## Sheet: Fig_3
Figure 3	Induced abortion rates per 1000 women ≤ 19 years by Nordic country, 1974-2022.
Induced abortions per 1000 women by country and calendar year										Female population age 15-19 years by country and calendar year
	Denmark	Finland	Iceland	Norway	Sweden					Denmark	Finland	Iceland	Norway	Sweden
										N	N	N	N	N
1974	19.9	18.5								180222	198478	10717	150871	261916
1975	25	21.2			29.8					179850	195279	10913	150764	260864
1976	26	20.4	5.83622	22.7	27.3					180048	192034	10966	150150	259664
1977	25.5	19.5	8.51337	25.4	26.2					180375	189394	10924	149639	259604
1978	24.3	19.8	8.94814	25.3	23.8					182315	188662	10952	149934	261817
1979	22.5	19.5	13.3997	24.2	22.3					186447	188241	11045	150996	268380
1980	22.1	19.4	10.4987	22.5	21.8					191062	186881	11049	152826	277821
1981	20.4	17.9	11.9155	23.2	20.7					195434	185518	11078	155252	286566
1982	18.2	17.9	13.785	21	19.4					200885	184188	11099	157766	293390
1983	17.6	21.2303	15.0528	20.8	17.9					202825	181816	10895	160069	296310
1984	17.4	20.9381	16.5157	21	18					199139	177428	10596	162033	292365
1985	16.3	20.7139	15.4	21.7	18					193885	171962	10299	162933	285286
1986	16.1	19.4808	14.2	23	19.6					187715	166112	10032	163060	280088
1987	15.7	17.4663	15.5689	22.1	21.5					182057	159278	10020	162884	276169
1988	16.6	16.7285	13.9403	22.5	24.3					179871	152076	10258	161253	273860
1989	17.6	16.6673	12.7	21.6	24.9					178557	147954	10330	157986	274996
1990	17.2	15.559	15.8	20.1	24.6					179114	147760	10350	154269	275765
1991	16.4	13.4815	13	19	22.6					180190	149538	10490	149735	271757
1992	16	12.4168	14.2	18.9	20.1					176085	152858	10390	143922	264957
1993	15.8	10.8864	16.1	18.7	18.8					170076	156986	10169	138802	257928
1994	15.1	10.7402	15.6	17.7	17.8					165946	159772	10181	134749	252125
1995	14.8	11.0332	15.4	18	16.9					160458	160242	10325	131526	248383
1996	15.5	11.4036	18	18.4	17.7					154310	159686	10414	129935	246325
1997	14.7337	12.0045	20.4	19	17.8					149521	159524	10522	129673	245385
1998	14.2887	12.9663	24.4	18.7	18.5					145570	160603	10759	129627	245389
1999	13.7736	14.0559	21	18.7	19					140849	161814	10697	129464	245618
2000	14.2817	14.8409	25.4	20.1	21.2					137939	162186	10434	129580	246371
2001	14.1709	15.4127	21.7	18.8	22.7					136759	161490	10299	130004	249528
2002	13.9515	16.2604	20.2	16.9	25.5					138193	159406	10092	131408	255328
2003	15.0773	15.3133	19.2	16.4	25					140012	157184	10123	134408	263812
2004	15.8462	15.8	20.3	15.7	24.4					145587	155954	10255	138507	274192
2005	16.0223	15	15.6	15.4	24.3					150291	156178	10623	143217	285396
2006	16.5127	14.2	15.7	16.3	25.4					154790	158014	11018	148049	296423
2007	16.7127	13.5	18.3	16.9	24.8					159519	160834	11328	151895	305414
2008	17.8266	12.8	15.2	14.5	24.4					164754	162840	11542	154345	310479
2009	16.9045	12.9	12	14	22.5					168594	163634	11702	155770	311101
2010	15.231	12.2	16	13.8	20.9					172083	163456	11469	156394	305477
2011	14.229	12.7	15.6	12.5	19.8					173448	161698	11311	156832	294022
2012	14.4147	11	13.8	11.4	18.8					174405	158914	11215	157597	280723
2013	13.5086	10.5	13.1	10.1	..	*				173149	155468	11021	158006	261079
2014	12.2727	9.2	12.7	9.6	15.1					172578	151866	10924	158129	252447
2015	11.4716	8.5	12.4573	8.3	14.4					170682	148605	10837	158371	252817
2016	9.94061	7.9	12.6448	7.6	13.4					170412	146295	10834.5	157762	252244
2017	8.15454	7.5	12.5664	6.3	11.7					168863	144655	10822.5	156422	255907
2018	8.2	6.4	11.129	5.5	10.7					167919	143940	10872.5	155558	262244
2019	9.04	6.5	..	4.9	9.6	**				167128	144241	10931.5	155120	269274
2020	7.5	6.4	6.8	4.4	8.9					167252	145076	10942	154538	275685
2021	7.52	5.8	7	4.6	8.3					167373	146798	11061	154837	282469
2022	8	5.6	7.1	5.5	8.1					169051	149151	11363	157019	289359
*Information for Sweden does not exist in 2013 due to change in reporting systems										1970-2021	Mid-year population
*Information for Iceland does not exist in 2019 due to changes in abortion surveillance/reporting										2022	Start of year population as not all countires have start of year 2023 data available

## Sheet: Fig_4
	Figure 4	Gestational age ≤ 8 weeks and ≥ 13 weeks at time for termination, Nordic countries, 1974-2022.
Denmark							Finland							Sweden
	Gestational age (weeks)							Gestational age (weeks)							Gestational age (weeks)
	%	%	%	%				%	%	%	%				%	%		%
	0–8	9–12	≥ 13	Unknown	N			0–8	9–12	≥ 13	Unknown	N			0–8	9–12	≥ 13	Unknown	N
1974	46	52	2	0	24868		1974	28.9	58	11	2.1	22846		1974	..	..			30636
1975	43.6308	53.4141	1.48831	1.46679	27884		1975	28.9	56.6	13	1.5	21547		1975	36.2479	56.7546	6.99748	0	35526
1976	43.499	53.2188	1.59824	1.68393	26842		1976	29.4	56.7	11.2	2.7	19818		1976	37.624	55.9991	6.3769	0	32351
1977	42.8299	54.4657	1.4691	1.23529	25662		1977	30.8	55.8	10	3.4	17772		1977	40.7246	53.2802	5.99517	0	31462
1978	42.3225	54.88	1.53593	1.26166	23699		1978	33.3	56.9	9.5	0.3	16928		1978	38.7054	55.5549	5.73971	0	31918
1979	37.8218	58.8281	1.81951	1.53063	23193		1979	42	51.6	6.3	0.1	15849		1979	37.0682	57.4087	5.52306	0	34709
1980	37.5804	59.2869	2.28851	0.844262	23334		1980	59.1	36.3	4.5	0.1	15037		1980	..	..			34887
1981	35.1596	62.1274	2.15988	0.553141	22779		1981	58.9	36.7	4.4	0	14120		1981	..	..			33294
1982	34.2279	63.2606	2.12003	0.391389	21462		1982	57.9	37.5	4.3	0.3	13861		1982	..	..			32602
1983	36.7563	60.6561	2.07301	0.514646	20791		1983	57.9374	37.9194	4.13571	0.00750582	13323		1983	45.8632	49.8517	4.28516	0	31014
1984	36.9588	60.4137	2.24665	0.38087	20742		1984	57.3167	37.5953	5.08798	0	13640		1984	44.2042	51.2502	4.5456	0	30755
1985	37.8684	59.6666	2.10854	0.356444	19919		1985	54.4789	40.763	4.75811	0	13787		1985	42.8724	52.7531	4.2707	0.103768	30838
1986	39.119	58.3545	2.14282	0.383715	20067		1986	56.4884	38.7128	4.79874	0	13316		1986	40.0797	55.3013	4.61901	0	33124
1987	39.2511	58.2045	2.11234	0.432069	20830		1987	54.528	40.4	4.88218	0.100108	12984		1987	41.1473	54.6028	4.24986	0	34707
1988	40.9123	56.7244	1.97651	0.386811	21199		1988	54.1058	41.0583	4.87628	0.0157011	12738		1988	40.0745	55.7643	4.16123	0	37585
1989	41.2612	56.6462	1.71514	0.377517	21456		1989	54.1	40.8034	5.14787	0.0316306	12637		1989	41.5902	54.1561	4.25369	0	37920
1990	39.7154	58.0164	1.77279	0.49541	20589		1990	55.3	39.4941	5.09945	0.0163706	12216		1990	41.1214	54.7014	4.17723	0	37489
1991	40.7218	56.9922	1.81459	0.471387	19729		1991	58.2007	36.7385	5.12553	0	11737		1991	44.5233	51.7324	3.74427	0	35788
1992	41.1459	56.4966	1.93278	0.424786	18833		1992	58.7	36.1731	5.05917	0	11069		1992	47.2725	48.6958	3.8136	0.218084	34849
1993	42.4	55.1	2	0.5	18687		1993	60.7422	34.3904	4.86747	0	10375		1993	51.3536	44.6223	3.60853	0.415581	34169
1994	45.1	52.6	1.8	0.5	17598		1994	62.2753	32	5.52709	0	10013		1994	54.4607	41.3681	3.79339	0.377791	32293
1995	49.5	47.3	2.3	0.9	17720		1995	61.8618	32.6	5.4295	0	9872		1995	53.8755	41.7735	3.9598	0.391209	31441
1996	..	..	..		18135		1996	62.0934	32.553	5.22031	0.0383767	10423		1996	55.0612	40.5019	4.01656	0.420338	32117
1997	..	..	..		17162		1997	64	30.9	4.95366	0.0097561	10251		1997	59.1544	36.5571	3.73493	0.553558	31433
1998	51.7	45.2	3	0.2	16594		1998	65.0637	29.9135	4.99488	0.0279044	10751		1998	62.8354	32.5819	4.06669	0.515996	31008
1999	55.7	41.1	3.1	0.1	16231		1999	65.4024	29.3189	5.26947	0.0092285	10837		1999	65.1244	30.5386	4.02123	0.315837	30712
2000	58.3	38.3	3.3	0.1	15882		2000	65.8719	28.3183	5.80981	0	10933		2000	66.0975	29.1285	4.41575	0.358296	30980
2001	59.1	37	3.8	0.1	15543		2001	70.471	23.8131	5.71588	0	10742		2001	66.6782	28.544	4.33086	0.446934	31778
2002	61.2	35	3.6	0.2	15177		2002	71.7407	22.2597	5.99964	0	10984		2002	66.6837	28.428	4.53769	0.350667	33365
2003	63.1	33.4	3.5	0.1	15758		2003	73.6422	20.5366	5.82119	0	10772		2003	68.8191	26.2176	4.61521	0.348099	34473
2004	65.4	31.1	3.4	0.1	15387		2004	73.8119	19.9141	6.27405	0	11173		2004	70.9381	24.1249	4.57131	0.365705	34454
2005	65.8	30.6	3.6	0	15434		2005	74.9271	18.7022	6.37076	0.0182232	10973		2005	72.2	22.8	4.7	0.5	34978
2006	67.8	28.1	4	0	15334		2006	75.1449	18.3748	6.48027	0.0561062	10694		2006	72.6	22.3	4.7	0.4	36045
2007	67	28.6	4.4	0	15859		2007	75.6264	17.8501	6.52359	0.0943663	10575		2007	74.2	20.6	4.8	0.4	37205
2008	67.9	28.1	3.9	0.1	16800		2008	75.2554	18.253	6.49165	0.00957121	10477		2008	75.7	19.1	4.9	0.2	38053
2009	71.3	24.7	3.9	0	16877		2009	72.3836	19.8648	7.75164	0	10502		2009	77.7	17	4.9	0.4	37524
2010	71.4	24.5	4.1	0	16811		2010	70.7076	21.4307	7.86179	0	10305		2010	78.3	16.4	5	0.3	37693
2011	72.7	23.3	4	0	16313		2011	71.4951	21.0948	7.41017	0	10742		2011	78.8	15.8	5.1	0.3	37750
2012	74.4	21.5	4	0	16508		2012	72.8364	19.2507	7.91297	0	10249		2012	79	15.3	5.4	0.4	37366
2013	75.1	21.1	3.8	0	16321		2013	74.4821	18.3863	7.13158	0	10138		2013	..	..			..
2014	76.4	19.6	4.1	0	15718		2014	75.6294	17.0319	7.3387	0	9812		2014 2	81.4	11	6.61	1	36629
2015	77.9	18.2	3.9	0	15665		2015	75.7471	16.4141	7.79672	0	9509		2015	82.6	10.7	6.6	0.2	38071
2016	78.4	17.2	4.3	0	14428		2016	76.5	15.2644	8.3	0	9485		2016	83.3	10.2	6.4	0.1	38177
2017	80.6	15.1	4.2	0	14188		2017	77.5671	15.0937	7.28428	0	9396		2017	83.1	9.5	6.3	1.1	36616
2018	81.5	14.5	4	0	14348		2018	77.7	15.5	6.8	0	8670		2018	84.5034	9.23369	6.15952	0.103404	35782
2019 1	..	..	3		15380		2019	77.7	15.5	6.8	0	8747		2019	84.5509	8.56408	6.75223	0.132776	36151
2020	..	..	2.8		14840		2020	78.6	14.3	7.1	0	8327		2020	82.9026	7.82171	6.42849	2.84715	34596
2021	..	..	2.8		14125		2021	77.5	14.6	7.9	0	7634		2021	85.9305	7.38345	6.33291	0.353147	33697
2022			3		14660		2022	76.9	15.4	7	0	7934		2022	86	7.9	6.2	0	35450
1 2019, 2020, 2021, 2022: GA 0-8, 9–11, ≥12 weeks.														2Since 2014; 0-8, 9–11, ≥12 weeks.
Iceland							Norway
	Gestational age (weeks)							Gestational age (weeks)
	%	%	%	%				%	%	%	%
	0–8	9–12	≥ 13	Unknown	N			0–8	9–12	≥ 13	Unknown	N
1974							1974					15169
1975							1975					15132
1976	50.2717	44.5652	2	1.63043	368		1976	..	..			14754
1977	46.7105	49.1228	1.48831	1.75439	456		1977	..	..			15528
1978	58.9011	35.3846	1.59824	2.85714	455		1978	..	..			14783
1979	51.9784	39.9281	1.4691	3.77698	556		1979	36.4808	51.1328	4.79582	7.59056	14456
1980	45.3155	43.5946	1.53593	6.88337	523		1980	37.4447	56.4716	4.8945	1.18918	13531
1981	45.5611	44.0536	1.81951	7.70519	597		1981	39.3733	55.0984	4.59746	0.930861	13845
1982	48.9396	44.6982	2.28851	4.0783	613		1982	40.2614	54.327	4.1335	1.27803	13496
1983	50.7983	44.1219	2.15988	1.01597	689		1983	37.6958	54.5658	4.20847	3.52992	13646
1984	56.5101	39.1946	2.12003	1.47651	745		1984	40.8348	52.8376	3.68993	2.63767	14070
1985	56.5957	38.5816	2.07301	0.70922	705		1985	42.0275	51.9889	3.43566	2.54794	14599
1986	58.3578	39.0029	2.24665	0.146628	682		1986	41.4734	52.1053	3.58444	2.83688	15474
1987	50.0728	46.1426	2.10854	0.436681	687		1987	43.2765	50.5384	3.50596	2.67914	15422
1988	47.3294	49.2582	2.14282	0	674		1988	44.8058	48.7015	3.28381	3.20889	15852
1989	49.6372	45.5733	2.11234	0	689		1989	44.9646	48.2239	3.50342	3.30811	16208
1990	55.3103	42.4828	1.97651	0	726		1990	46.673	46.6221	3.04362	3.66125	15551
1991	54.0382	41.5565	1.71514	0.440529	681		1991	52.3186	42.2266	3.02759	2.42718	15528
1992	51.9531	44.1406	1.77279	0.520833	768		1992	55.2296	40.5239	3.25341	0.99301	15164
1993	60.8696	34.9001	1.81459	0.235018	851		1993	54.3968	41.3426	3.31007	0.950482	14909
1994	60.4798	33.7121	1.93278	0.378788	792		1994	56.027	39.3538	3.5098	1.10938	14533
1995	57.1951	38.6585	2	0.853659	820		1995	..	..			13762
1996	59.5622	35.4839	1.8	0.921659	868		1996	..	..			14311
1997	61.194	35.1812	2.3	0.533049	938		1997	..	..			13985
1998	68.9	27.4	..	-	914		1998	..	..			14028
1999	68.2	27.4	..	0.1	935		1999	63.5	31.6	3.2	1.7	14279
2000	..	..	3		987		2000	65.7	29.97	3.1497	1.161	14655
2001	..	..	3.1		967		2001	67.7075	27.8647	3.13694	1.29083	13887
2002	..	..	3.3		900		2002	68.676	26.7	3.3135	1.31	13557
2003	76.8	20.9	3.8	0	955		2003	70.2981	25.4824	3.36262	0.856855	13888
2004	66.25	28.46	3.6	0.79	889		2004	71.0255	25.1297	3.42549	0.419302	14071
2005	64.0553	31	3.5	0.230415	868		2005	72.3854	23.2111	3.7315	0.671957	13989
2006	64.93	28.65	3.4	1.22	904		2006	73.0092	22.8288	4.09267	0.069367	14417
2007	69.5028	23.6	3.6	0.994475	905		2007	72.7794	23.0926	4.12133	0.006594	15118
2008	66.6	26.9	4	1.31	959		2008	73.471	22.628	3.88229	0.018665	16073
2009	69.2151	21.8	4.4	4.07747	981		2009	72.759	23.4056	3.83542	0	15774
2010	71.78	21.37	3.9	1.22825	978		2010	73.3	22.5	4.1	0	15735
2011	75.4	19	3.9	0.412797	970		2011	74.4	21.5	4.1	0	15343
2012	75	20	4.1	0.1	980		2012	74.1	21.7	4.2	0	15232
2013	73.4	20.5	4	0.1	966		2013	74.4	21.3	4.3	0	14778
2014	70.5	23.9	4	0	955		2014	75.7	20.5	3.8	0	14067
2015	75.4	18	3.8	0	927		2015	76.9	18.9	4.2	0	14033
2016	82.5	12.6	4.1	0	1021		2016	77.1	18.5	4.3	0.1	13193
2017	80.9	14.1	3.9	0.2	1044		2017	77.7	18	4.3	0	12750
2018	79.3	14.6	4.3	0	1049		2018	78.8	16.6	4.6	0	12391
2019	..	..			..		2019	79.4	16.3	4.4	0	11735
2020 3	83.1	12.1	4	0	969		2020	80.8	14.7	4.6	0	11085
2021	88.7	8.3	3	0	915		2021	80.6	14.9	4.5	0	10841
2022	85.8	10.7	3.5	0	897		2022	79.9	15	5	0.1	11967
3Since 2020; 0-8, 9–11, ≥12 weeks.

## Sheet: Fig_5
Proportions induced abortions ≥ 12 and ≥ 13 gestational weeks, Denmark, Finland, Norway and Sweden (%)							≥
	Denmark ≥ 12	Denmark ≥ 13	Finland ≥ 12	Finland ≥ 13	Norway ≥ 12	Norway ≥ 13	Sweden ≥ 12	Sweden ≥ 13
1974	9.8	2		11
1975	9.8	1.5		13				11
1976	10.1	1.6		11.2				13
1977	9.1	1.5		10				11.2
1978	9.7	1.5		9.5				10
1979	9.4	1.8		6.3	11.3	3.6		9.5
1980	8.8	2.3		4.5	10.7	3		6.3
1981	8.7	2.2		4.4	9.2	3		4.5
1982	8.9	2.2		4.3	8.4	2.8		4.4
1983	8.7	2.1	4.4	4.1	8.9	3.1		4.3
1984	8.5	2.3	5.4	5.1	8	2.6		4.1
1985	7.9	2.1	5.2	4.8	7.7	2.5	8.6	4.3
1986	8.3	2.1	5.1	4.8	8.1	2.6	9.3	4.6
1987	7.8	2.1	5.2	4.9	7.6	2.6	8.5	4.3
1988	7.4	2	5.2	4.8	7.6	2.5	8.6	4.2
1989	7.2	1.7	5.6	5.2	7	2.6	8.4	4.3
1990	7.4	1.8	5.5	5.1	6.4	2.3	8.2	4.2
1991	7.3	1.8	5.5	5.1	5.4	2.4	7.6	3.7
1992	7.8	2	5.5	5.1	5	2.4	7.3	3.9
1993	7.2	2	5.4	4.9	4.7	2.4	6.6	3.6
1994	6.5	1.8	6	5.6	4.9	2.6	6.5	3.8
1995	6.7	2.3	6	5.4			7	3.9
1996	3.3		5.8	5.3			7	4
1997	3.6		5.7	5			6.5	3.7
1998	3.1	3	5.8	5			6.4	4
1999	3.3	3.1	5.9	5.3	5.6	3.3	6.3	4
2000	3.6	3.3	6.3	5.8	6	3.3	6.7	4.4
2001	4	3.8	6.4	5.7	5.4	3.3	6.5	4.3
2002	3.9	3.6	6.8	6	5.6	3.4	6.7	4.5
2003	3.8	3.5	6.7	5.8	5.5	3.4	6.6	4.6
2004	3.9	3.4	7	6.3	5.8	3.4	6.5	4.6
2005	4	3.6	7.3	6.4	6.2	3.8	6.5	4.7
2006	4.4	4	7.4	6.5	5.9	4.5	6.4	4.7
2007	4.7	4.4	7.5	6.5	6	4.2	6.6	4.9
2008	4.4	3.9	7.6	6.5	5.7	4	6.6	4.9
2009	4.4	3.9	8.6	7.8	6.1	4	6.4	4.9
2010	4.5	4.1	8.6	7.9	6.3	4.3	6.4	5
2011	4.5	4	8.1	7.4	6.4	4.2	6.5	5.1
2012	4.5	4	8.7	7.9	6.3	4.3	6.9	5.4
2013	4.1	3.8	7.9	7.1	6.2	4.3
2014	4.4	4.1	8.1	7.4	5.6	3.9	6.7
2015	4.3	3.9	8.4	7.8	5.8	4.3	6.6
2016	4.7	4.3	8.7	8.2	6	4.5	6.4
2017	4.5	4.2	8	7.3	6.1	4.7	6.4
2018	4.1	4	7.6	6.8	6.2	4.9	6.2
2019	3		7.7	6.8	6	4.7	6.8
2020	2.8		7.9	7.1	6	4.8	6.6
2021	2.8		8.8	7.9	6	4.9	6.4
2022	3		8.6	7.7	6.1	5	6.2

## Sheet: Fig_6_Finland
	Figure 6	Proportion of 2nd trimester induced abortions on fetal indications by gestational ages 13-15 weeks/16-22 weeks
Finland		Gestational age
Year		≤8	9-12	13-15	16-18	≥19	NA	All
		N	N	N	N	N	NA	N
1983	Social	6199	4192	198	133	27	.	10749
	Age<17	489	363	38	25	8	.	923
	4 children	158	77	4	2	.	.	241
	Age>40	617	254	7	9	1	.	888
	Foetal	20	25	13	43	12	.	113
	Other	234	140	12	9	11	1	407
		7717	5051	272	221	59	1	13321
1984	Social	6399	4258	253	159	24	.	11093
	Age<17	411	326	39	44	5	.	825
	4 children	158	115	9	2	.	.	284
	Age>40	613	258	17	14	4	.	906
	Foetal	6	21	8	42	30	.	107
	Other	230	148	19	14	11	.	422
		7817	5126	345	275	74	0	13637
1985	Social	6267	4734	243	165	22	.	11431
	Age<17	325	363	26	35	3	.	752
	4 children	160	125	3	5	2	.	295
	Age>40	556	271	20	9	2	.	858
	Foetal	10	15	7	39	31	.	102
	Other	192	111	16	14	14	.	347
		7510	5619	315	267	74	0	13785
1986	Social	6342	4437	218	177	23	.	11197
	Age<17	318	261	36	22	3	.	640
	4 children	173	106	4	3	.	.	286
	Age>40	522	262	12	13	1	.	810
	Foetal	2	16	3	46	52	.	119
	Other	164	73	9	8	9	.	263
		7521	5155	282	269	88	0	13315
1987	Social	5939	4483	239	136	22	11	10830
	Age<17	276	280	31	25	4	2	618
	4 children	122	108	6	2	.	.	238
	Age>40	600	299	6	13	1	.	919
	Foetal	10	15	12	42	76	.	155
	Other	132	72	7	5	7	.	223
		7079	5257	301	223	110	13	12983
1988	Social	5803	4564	223	156	14	.	10760
	Age<17	280	197	23	16	3	.	519
	4 children	106	95	1	4	1	.	207
	Age>40	606	290	10	16	1	.	923
	Foetal	7	23	7	45	66	1	149
	Other	90	61	14	4	11	.	180
		6892	5230	278	241	96	1	12738
1989	Social	5707	4493	239	148	23	2	10612
	Age<17	257	212	25	14	2	.	510
	4 children	121	85	4	3	.	.	213
	Age>40	660	285	15	8	2	.	970
	Foetal	3	27	22	65	71	.	188
	Other	80	52	4	4	4	.	144
		6828	5154	309	242	102	2	12637
1990	Social	5711	4188	215	116	23	2	10255
	Age<17	280	221	26	14	4	.	545
	4 children	120	85	7	3	.	.	215
	Age>40	587	289	13	16	2	.	907
	Foetal	4	13	44	48	82	.	191
	Other	64	29	5	3	2	.	103
		6766	4825	310	200	113	2	12216
1991	Social	5796	3723	234	124	20	.	9897
	Age<17	256	229	21	11	1	.	518
	4 children	114	79	2	1	.	.	196
	Age>40	599	232	12	12	1	.	856
	Foetal	5	16	31	51	67	.	170
	Other	62	33	4	1	1	.	101
		6832	4312	304	200	90	0	11738
1992	Social	5624	3496	177	123	18	.	9438
	Age<17	244	193	22	12	2	.	473
	4 children	105	71	3	.	.	.	179
	Age>40	474	201	10	4	1	.	690
	Foetal	1	16	36	67	70	.	190
	Other	56	26	7	3	5	.	97
		6504	4003	255	209	96	0	11067
1993	Social	5431	3132	179	118	10	.	8870
	Age<17	273	132	13	15	.	.	433
	4 children	129	68	4	1	.	.	202
	Age>40	424	192	10	1	.	.	627
	Foetal	3	24	29	67	51	.	174
	Other	42	20	2	2	3	.	69
		6302	3568	237	204	64	0	10375
1994	Social	5406	2869	176	89	12	.	8552
	Age<17	226	121	16	18	2	.	383
	4 children	139	49	6	5	1	.	200
	Age>40	431	151	12	7	1	.	602
	Foetal	3	11	37	93	80	.	224
	Other	32	13	2	2	4	.	53
		6237	3214	249	214	100	0	10014
1995	Social	5343	2866	185	95	10	.	8499
	Age<17	218	133	25	11	.	.	387
	4 children	124	68	2	1	1	.	196
	Age>40	383	139	13	6	1	.	542
	Foetal	5	15	33	79	66	.	198
	Other	34	8	3	1	4	.	50
		6107	3229	261	193	82	0	9872
1996	Social	5710	3034	191	97	12	2	9046
	Age<17	223	127	20	10	2	1	383
	4 children	164	64	4	3	.	.	235
	Age>40	346	139	7	3	.	1	496
	Foetal	8	24	42	88	64	.	226
	Other	21	5	5	.	6	.	37
		6472	3393	269	201	84	4	10423
1997	Social	5787	2813	195	82	19	1	8897
	Age<17	277	156	21	9	4	.	467
	4 children	144	59	.	.	.	.	203
	Age>40	332	110	12	2	1	.	457
	Foetal	1	29	37	67	61	.	195
	Other	19	8	5	.	.	.	32
		6560	3175	270	160	85	1	10251
1998	Social	6135	2808	173	92	11	2	9221
	Age<17	350	198	17	12	3	.	580
	4 children	161	63	5	4	.	.	233
	Age>40	332	113	7	1	.	1	454
	Foetal	2	25	55	82	64	.	228
	Other	15	9	2	6	3	.	35
		6995	3216	259	197	81	3	10751
1999	Social	6235	2753	197	98	15	1	9299
	Age<17	411	195	34	18	2	.	660
	4 children	118	60	5	1	.	.	184
	Age>40	306	136	10	5	.	.	457
	Foetal	.	23	53	74	52	.	202
	Other	19	9	2	3	3	.	36
		7089	3176	301	199	72	1	10838
2000	Social	6247	2656	206	100	10	.	9219
	Age<17	488	269	46	13	6	.	822
	4 children	148	49	1	1	.	.	199
	Age>40	311	106	6	2	.	.	425
	Foetal	1	15	78	104	58	.	256
	Other	16	5	2	.	2	.	25
		7211	3100	339	220	76	0	10946
2001	Social	6600	2188	200	98	12	.	9098
	Age<17	500	198	35	31	2	.	766
	4 children	151	60	1	4	.	.	216
	Age>40	345	98	7	2	1	.	453
	Foetal	1	22	66	87	59	.	235
	Other	32	10	4	5	4	.	55
		7629	2576	313	227	78	0	10823
2002	Social	6983	2129	219	106	27	.	9464
	Age<17	490	200	32	21	2	.	745
	4 children	160	54	12	5	.	.	231
	Age>40	329	86	6	1	.	.	422
	Foetal	.	18	84	67	78	.	247
	Other	51	7	1	1	5	.	65
		8013	2494	354	201	112	0	11174
2003	Social	7105	1928	182	93	15	.	9323
	Age<17	497	168	34	21	2	.	722
	4 children	148	52	5	4	1	.	210
	Age>40	300	72	9	4	.	.	385
	Foetal	2	22	73	96	83	.	276
	Other	37	11	1	3	7	.	59
		8089	2253	304	221	108	0	10975
2004	Social	7491	1977	250	117	18	.	9853
	Age<17	463	154	29	13	1	.	660
	4 children	167	46	3	2	2	.	220
	Age>40	289	76	14	4	1	.	384
	Foetal	2	22	112	66	69	.	271
	Other	35	13	4	1	3	.	56
		8447	2288	412	203	94	0	11444
2005	Social	7378	1784	227	125	14	.	9528
	Age<17	469	156	33	20	.	.	678
	4 children	190	48	2	2	1	.	243
	Age>40	354	74	7	3	.	.	438
	Foetal	3	32	114	69	81	.	299
	Other	42	17	.	.	8	.	67
		8436	2111	383	219	104	0	11253
2006	Social	7362	1730	220	134	18	.	9464
	Age<17	440	152	24	19	5	.	640
	4 children	170	38	5	2	2	.	217
	Age>40	301	78	9	6	.	.	394
	Foetal	.	38	104	73	92	.	307
	Other	30	13	3	3	.	.	49
		8303	2049	365	237	117	0	11071
2007	Social	7487	1710	221	106	24	.	9548
	Age<17	401	105	31	19	4	.	560
	4 children	168	36	9	1	1	.	215
	Age>40	269	64	12	10	.	.	355
	Foetal	.	43	104	79	96	.	322
	Other	40	16	2	2	6	.	66
		8365	1974	379	217	131	0	11066
2008	Social	7404	1754	229	107	18	.	9512
	Age<17	372	98	24	16	.	.	510
	4 children	150	45	8	3	.	.	206
	Age>40	311	68	4	8	1	.	392
	Foetal	1	42	104	76	95	.	318
	Other	45	7	2	2	2	.	58
		8283	2014	371	212	116	0	10996
2009	Social	7113	1939	259	133	42	.	9486
	Age<17	294	84	21	25	3	.	427
	4 children	155	29	8	3	1	.	196
	Age>40	296	61	7	1	1	.	366
	Foetal	.	51	113	69	144	.	377
	Other	52	15	1	2	7	.	77
		7910	2179	409	233	198	0	10929
2010	Social	6892	2058	310	121	39	.	9420
	Age<17	228	73	20	10	8	.	339
	4 children	162	55	9	5	3	.	234
	Age>40	274	63	5	5	1	.	348
	Foetal	1	43	95	85	122	.	346
	Other	47	14	2	5	4	.	72
		7604	2306	441	231	177	0	10759
2011	Social	7262	2106	271	151	47	.	9837
	Age<17	244	67	15	11	4	.	341
	4 children	154	62	5	3	2	.	226
	Age>40	255	58	4	2	1	.	320
	Foetal	3	48	117	73	101	.	342
	Other	40	6	5	1	3	.	55
		7958	2347	417	241	158	0	11121
2012	Social	7097	1828	265	148	40	.	9378
	Age<17	207	61	12	15	2	.	297
	4 children	153	40	9	2	.	.	204
	Age>40	246	47	12	1	.	.	306
	Foetal	2	57	124	72	128	.	383
	Other	53	15	2	3	5	.	78
		7758	2048	424	241	175	0	10646
2013	Social	7199	1724	237	113	31	.	9304
	Age<17	158	54	13	14	7	.	246
	4 children	196	46	3	2	.	.	247
	Age>40	246	56	6	1	.	.	309
	Foetal	1	35	118	78	117	.	349
	Other	61	17	2	3	1	.	84
		7861	1932	379	211	156	0	10539
2014	Social	7106	1567	212	100	35	.	9020
	Age<17	133	38	12	7	4	.	194
	4 children	172	36	7	4	.	.	219
	Age>40	224	42	8	3	.	.	277
	Foetal	.	39	159	74	107	.	379
	Other	65	14	2	2	2	.	85
		7700	1736	400	190	148	0	10174
2015	Social	6933	1476	217	111	31	.	8768
	Age<17	112	41	13	8	2	.	176
	4 children	145	34	5	5	.	.	189
	Age>40	263	35	9	6	1	.	315
	Foetal	2	35	135	86	135	.	393
	Other	48	15	2	1	3	.	69
		7503	1636	381	217	172	0	9910
2016	Social	7003	1359	228	120	39	.	8749
	Age<17	111	32	14	11	3	.	171
	4 children	176	37	3	5	.	.	221
	Age>40	225	42	4	5	1	.	277
	Foetal	3	25	150	87	131	1	397
	Other	69	18	.	1	3	.	91
		7587	1513	399	229	177	1	9906
2017	Social	7001	1350	203	97	23	2	8676
	Age<17	134	34	8	4	1	.	181
	4 children	181	44	3	3	.	.	231
	Age>40	256	45	4	2	.	.	307
	Foetal	.	22	127	94	129	.	372
	Other	66	12	2	.	6	.	86
		7638	1507	347	200	159	2	9853
2018	Social	6494	1275	163	91	22	.	8045
	Age<17	106	14	7	2	1	.	130
	4 children	187	43	1	2	.	.	233
	Age>40	227	39	5	3	2	.	276
	Foetal	.	21	143	71	88	.	323
	Other	56	13	3	2	.	.	74
		7070	1405	322	171	113	0	9081
2019	Social	6583	1260	148	79	21	.	8091
	Age<17	106	40	4	1	.	.	151
	4 children	168	39	.	4	.	.	211
	Age>40	215	40	4	.	1	.	260
	Foetal	5	40	139	85	114	.	383
	Other	45	12	2	4	3	.	66
		7122	1431	297	173	139	0	9162
2020	Social	6245	1129	145	73	24	.	7616
	Age<17	151	32	2	2	1	.	188
	4 children	180	29	4	1	1	.	215
	Age>40	280	38	6	3	2	.	329
	Foetal	1	25	129	91	119	1	366
	Other	48	5	3	3	5	.	64
		6905	1258	289	173	152	1	8778
2021	Social	5684	1032	159	66	25	.	6966
	Age<17	121	28	9	3	3	.	164
	4 children	155	39	6	4	2	.	206
	Age>40	244	36	6	5	.	.	291
	Foetal	1	39	132	88	108	.	368
	Other	47	13	2	3	1	.	66
		6252	1187	314	169	139	0	8061
2022	Social	5957	1163	153	74	27	0	7374
	Age<17	112	20	1	1	1	0	135
	4 children	179	34	7	0	2	0	222
	Age>40	264	42	5	1	1	0	313
	Foetal	0	33	147	96	109	0	385
	Other	50	10	3	1	3	0	67
		6562	1302	316	173	143	0	8496

## Sheet: Fig_6_Norway
Figure 6		Proportion of 2nd trimester induced abortions on fetal indications by gestational ages 13-15 weeks/16-22 weeks
Norway
			Gestational age
			13-15				≥ 16				≥ 13
			Foetal ind.	All	Proportion		Foetal	All	Proportion		Foetal	All	Proportion
	Year		N	N	%		N	N	%		N	N	%
	1983		3	359	0.835655		6	216	2.77778		9	575	1.56522
	1984		7	292	2.39726		6	237	2.53165		13	529	2.45747
	1985		6	259	2.3166		17	247	6.88259		23	506	4.54545
	1986		4	315	1.26984		25	245	10.2041		29	560	5.17857
	1987		3	319	0.940439		19	228	8.33333		22	547	4.02194
	1988		6	255	2.35294		32	271	11.8081		38	526	7.22433
	1989		5	305	1.63934		62	269	23.0483		67	574	11.6725
	1990		15	257	5.83658		58	221	26.2443		73	478	15.272
	1991		13	240	5.41667		76	234	32.4786		89	474	18.7764
	1992		11	268	4.10448		96	230	41.7391		107	498	21.4859
	1993		10	276	3.62319		104	222	46.8468		114	498	22.8916
	1994		8	216	3.7037		138	168	82.1429		146	384	38.0208
	1995		5	319	1.5674		78	188	41.4894		83	507	16.3708
	1996		6	309	1.94175		88	153	57.5163		94	462	20.3463
	1997		9	245	3.67347		94	144	65.2778		103	389	26.4781
	1998		12	247	4.8583		93	157	59.2357		105	404	25.9901
	1999		23	258	8.91473		134	198	67.6768		157	456	34.4298
	2000		19	262	7.25191		138	209	66.0287		157	471	33.3333
	2001		25	243	10.2881		139	201	69.1542		164	444	36.9369
	2002		20	235	8.51064		157	216	72.6852		177	451	39.2461
	2003		32	243	13.1687		166	228	72.807		198	471	42.0382
	2004		43	261	16.4751		164	221	74.2081		207	482	42.9461
	2005		46	269	17.1004		183	257	71.2062		229	526	43.5361
	2006		54	304	17.7632		166	265	62.6415		220	569	38.6643
	2007		55	313	17.5719		196	303	64.6865		251	616	40.7468
	2008		64	313	20.4473		190	295	64.4068		254	608	41.7763
	2009		47	288	16.3194		199	317	62.776		246	605	40.6612
	2010		69	321	21.4953		203	317	64.0379		272	638	42.6332
	2011		58	297	19.5286		202	323	62.5387		260	620	41.9355
	2012		69	295	23.3898		225	339	66.3717		294	634	46.3722
	2013		84	297	28.2828		219	336	65.1786		303	633	47.8673
	2014		81	284	28.5211		177	259	68.3398		258	543	47.5138
	2015		89	302	29.4702		167	284	58.8028		256	586	43.686
	2016		86	286	30.0699		172	277	62.0939		258	563	45.8259
	2017		98	246	39.8374		203	290	70		301	536	56.1567
	2018		93	236	39.4068		237	326	72.6994		330	562	58.7189
	2019		100	235	42.5532		205	273	75.0916		305	508	60.0394
	2020		134	246	54.4715		183	261	70.1149		317	507	62.5247
	2021		109	200	54.5		212	294	72.1088		321	494	64.9798
	2022		158	268	58.9552		228	319	71.4734		386	587	65.7581

[truncated: 3 more sheets: Fig_7a_Finland, Fig_7b_Norway, Female population 15-49]
